# Supplementary material for: Multifactorial analysis of the stochastic epigenetic variability in cord blood confirmed an impact of common behavioral and environmental factors but not of in vitro conception
Source: Clin Epigenetics. 2018 Jun 8;10:77. doi: 10.1186/s13148-018-0510-3 (PMC5994106; doi:10.1186/s13148-018-0510-3)
Supplement: Supplementary file 2 — Table S1. Top 50 ranked hypomethylated or hypermethylated probes in babies born after ICSI. (XLS 41 kb) [file 13148_2018_510_MOESM2_ESM.xls]

## Sheet: Supplementary Table 1
	Supplementary Table 1: Top 50 ranked hypomethylated or hypermethylated probes in babies born after ICSI
	Hypermethylated probes
	Chromosome	Start	Mean Methylation Values Naturally Conceived Babies	Mean Methylation Values ICSI Babies	Delta	Unadjusted p value	Gene	Illumina450K-ID
	chr19	48698632	0.649457255	0.767960761	0.118503506	1.27E-05	C19orf68	cg05017628
	chr6	27483069	0.17046332	0.253686057	0.083222737	1.77E-05		cg17553149
	chr11	18477534	0.709497515	0.787100741	0.077603226	1.99E-05	LDHAL6A	cg15463284
	chr7	89873821	0.427472155	0.503262015	0.07578986	2.57E-05		cg20171429
	chr15	70878659	0.83954751	0.874930273	0.035382763	3.36E-05		cg16925999
	chr11	61545348	0.552844661	0.612673202	0.059828541	4.99E-05	MYRF	cg24731731
	chr9	140128686	0.75815902	0.823948552	0.065789532	9.54E-05	SLC34A3	cg07620167
	chr6	26323437	0.824010198	0.858210976	0.034200777	0.000101109		cg19398496
	chr11	18477254	0.844757866	0.887828354	0.043070489	0.000125587		cg05655707
	chr7	76027001	0.032534778	0.045643888	0.01310911	0.000132835	ZP3	cg08016802
	chr7	152622022	0.159390391	0.190742957	0.031352566	0.000137974		cg15818671
	chr6	112688010	0.683064487	0.737828049	0.054763562	0.000156743		cg14673415
	chr12	125413164	0.179973312	0.228244744	0.048271432	0.000204493		cg26450860
	chr8	144789164	0.80691091	0.83668118	0.02977027	0.000205401	ZNF707; CCDC166	cg05003908
	chr13	23310635	0.368271348	0.430441164	0.062169817	0.000221325		cg05656990
	chr1	161735129	0.170215008	0.246302436	0.076087428	0.000223286		cg27519958
	chr5	140475611	0.445697335	0.475631978	0.029934643	0.000243445	PCDHB2	cg24448113
	chr15	69222988	0.567228119	0.645176822	0.077948703	0.000248806	MIR548H4; SPESP1; NOX5	cg14554415
	chr4	72897698	0.211224302	0.268805535	0.057581232	0.000258584	NPFFR2	cg21266330
	chr8	23562918	0.125209296	0.149591138	0.024381842	0.000278633	NKX2-6	cg14451926
	chr13	23310675	0.540931417	0.61243037	0.071498953	0.000298503		cg17136073
	chr11	18477303	0.597317107	0.68261706	0.085299952	0.000298848		cg06888460
	chr6	27651901	0.456454164	0.496942603	0.040488439	0.00030153		cg19823603
	Hypomethylated probes
	Chromosome	Start	Mean Methylation Values Naturally Conceived Babies	Mean Methylation Values ICSI Babies	Delta	Unadjusted p value	Gene	Illumina450K-ID
	chr20	31173500	0.049651208	0.042463102	-0.00718811	4.55554e-05		cg15152362
	chr14	93118717	0.094692988	0.073303148	-0.02138984	5.16481e-05	RIN3	cg20934105
	chr22	31556357	0.023806296	0.019902373	-0.00390392	5.20616e-05	RNF185	cg03072628
	chr1	39407451	0.802047106	0.741150925	-0.06089618	7.19242e-05	RHBDL2	cg02910281
	chr1	151119084	0.060282231	0.053548727	-0.0067335	8.7858e-05	SEMA6C	cg25820693
	chr7	128864205	0.091076068	0.07780996	-0.01326611	9.0683e-05		cg16166368
	chr2	196933685	0.086435271	0.067022793	-0.01941248	0.000104855		cg00369640
	chr8	145008110	0.682962931	0.555498094	-0.12746484	0.000112269	PLEC	cg07427475
	chr15	62684001	0.023056284	0.019449924	-0.00360636	0.00012375		cg09870978
	chr2	162277174	0.084585993	0.062851782	-0.02173421	0.000155717	TBR1	cg10479234
	chr5	130500466	0.032152554	0.026140493	-0.00601206	0.000165555	HINT1	cg08523029
	chr6	116421828	0.02071287	0.019094425	-0.00161844	0.000167223		cg15622783
	chr19	50316468	0.020227557	0.017441791	-0.00278577	0.000169057	FUZ	cg19763319
	chr6	166251659	0.400030463	0.344317937	-0.05571253	0.000179019	AK090688	cg00121876
	chr16	67753033	0.024308914	0.020598183	-0.00371073	0.000185445	GFOD2	cg27109675
	chr7	27253707	0.845222174	0.825230599	-0.01999158	0.000185639		cg05756918
	chr7	51498444	0.079130409	0.064196145	-0.01493426	0.000197576		cg09555165
	chr12	61806201	0.55291655	0.508260362	-0.04465619	0.000203213		cg05150077
	chr2	226202912	0.466369334	0.424957907	-0.04141143	0.000204449		cg27281191
	chr8	41754871	0.039368259	0.033445291	-0.00592297	0.000241043		cg19891728
	chr12	54121322	0.024782914	0.020772141	-0.00401077	0.00024465		cg21872608
	chr2	1134065	0.835747275	0.689800508	-0.14594677	0.000246811	SNTG2	cg16519574
	chr2	233415061	0.034428814	0.028447796	-0.00598102	0.000247868	TIGD1	cg15243454
	chr3	52030037	0.0358228	0.030551246	-0.00527155	0.000251634		cg13899279
	chr11	101982138	0.07850086	0.065259153	-0.01324171	0.000289641	YAP1	cg20782778
	chr1	1875780	0.350707053	0.280739047	-0.06996801	0.000295304		cg17747265
	chr15	54051239	0.090656101	0.070655016	-0.02000109	0.000299862	WDR72	cg24866923
